# Supplementary material for: Activation of Interferon-Stimulated Genes following Varicella-Zoster Virus Infection in a Human iPSC-Derived Neuronal In Vitro Model Depends on Exogenous Interferon-α
Source: Viruses. 2022 Nov 14;14(11):2517. doi: 10.3390/v14112517 (PMC9693540; doi:10.3390/v14112517)
Supplement: Supplementary file 1 [file viruses-14-02517-s001.zip]

Archive with 1 entries (1 files):
- viruses-1939206-supplementary.pdf
